# Supplementary material for: West Nile and Usutu Viruses’ Surveillance in Birds of the Province of Ferrara, Italy, from 2015 to 2019
Source: Viruses. 2021 Jul 14;13(7):1367. doi: 10.3390/v13071367 (PMC8310148; doi:10.3390/v13071367)
Supplement: Supplementary file 1 [file viruses-13-01367-s001.zip]

Archive with 1 entries (1 files):
- extended table S1.xlsx
