# Supplementary material for: West Nile and Usutu Viruses’ Surveillance in Birds of the Province of Ferrara, Italy, from 2015 to 2019
Source: Viruses. 2021 Jul 14;13(7):1367. doi: 10.3390/v13071367 (PMC8310148; doi:10.3390/v13071367)
Supplement: Supplementary file 1 [file viruses-13-01367-s001.zip › extended table S1.xlsx]

## Sheet: Extended Table 1
Virological findings in wild birds collected in the province of Ferrara between 2015 and 2019
Order	Common Name	Scientific Name	Migration pattern	No. samples tested	USUV	WNV	Co-infected
Accipitriformes	Common Buzzard	Buteo buteo	R,P,S	36	0 (0%)	0 (0%)	0
Accipitriformes	Eurasian Sparrowhawk	Accipiter nisus	L	7	0 (0%)	0 (0%)	0
Accipitriformes	Western marsh harrier	Circus aeruginosus	L	3	0 (0%)	0 (0%)	0
Anseriformes	Mallard	Anas platyrhynchos	L	7	1 (14,3%)	0 (0%)	0
Anseriformes	Greylag Goose	Anser anser	R	4	0 (0%)	0 (0%)	0
Anseriformes	Canada Goose	Branta canadensis	R	1	0 (0%)	0 (0%)	0
Anseriformes	Common Pochard	Aythya ferina	L	1	0 (0%)	0 (0%)	0
Anseriformes	Eurasian Teal	Anas crecca	R,P	1	0 (0%)	0 (0%)	0
Apodiformes	Common Swift	Apus apus	R	145	7 (4,8%)	7 (4,8%)	3
Charadriiformes	European Herring Gull	Larus argentatus	R,P	46	3 (6,5%)	3 (6,5%)	1
Charadriiformes	Common Black-Headed Gull	Larus ridibundus	R,P,S	7	0 (0%)	0 (0%)	0
Charadriiformes	Eurasian Woodcock	Scolopax rusticola	L	2	0 (0%)	0 (0%)	0
Charadriiformes	Common Snipe	Gallinago gallinago	R,S	1	0 (0%)	0 (0%)	0
Charadriiformes	Common Tern	Sterna hirundo	R	1	0 (0%)	1 (100%)	0
Charadriiformes	Sandwich Tern	Thalasseus sandvicensis	R	1	0 (0%)	0 (0%)	0
Ciconiiformes	Gray Heron	Ardea cinerea	P	12	0 (0%)	0 (0%)	0
Ciconiiformes	Cattle egret	Bubulcus ibis	L	7	1 (14,3%)	0 (0%)	0
Ciconiiformes	Purple heron	Ardea purpurea	L	5	1 (20%)	0 (0%)	0
Ciconiiformes	Black-crowned Night Heron	Nycticorax nycticorax	L	3	0 (0%)	0 (0%)	0
Ciconiiformes	Little Egret	Egretta garzetta	R,L	3	0 (0%)	0 (0%)	0
Ciconiiformes	Great egret	Egretta alba	L	1	0 (0%)	0 (0%)	0
Ciconiiformes	Squacco Heron	Ardeola ralloides	R,S	1	0 (0%)	0 (0%)	0
Columbiformes	Collared Dove	Streptopelia decaocto	L	257	11 (4,3%)	18 (7%)	3
Columbiformes	Common Wood Pigeon	Columba palumbus	L	88	17 (19,3%)	17 (19,3%)	7
Coraciiformes	European bee-eater	Merops apiaster	L	7	0 (0%)	0 (0%)	0
Cuculiformes	Cukoo	Cuculus canorus	L	4	0 (0%)	0 (0%)	0
Falconiformes	Common Kestrel	Falco tinnunculus	R,P	146	3 (2,1%)	9 (6,2%)	2
Falconiformes	Eurasian Hobby	Falco subbuteo	L	3	0 (0%)	1 (33,3%)	0
Falconiformes	Red-footed Falcon	Falco vespertinus	L	1	0 (0%)	0 (0%)	0
Galliformes	Ring-necked Pheasant	Phasianus colchicus	R	16	1 (6,3%)	2 (12,5%)	1
Gruiformes	Common Moorhen	Gallinula chloropus	R,P	25	1 (4%)	0 (0%)	0
Gruiformes	Water-cheeked Rail	Rallus aquaticus	L	1	0 (0%)	0 (0%)	0
Passeriformes	European blackbird	Turdus merula	L	184	24 (13%)	8 (4,3%)	5
Passeriformes	Eurasian magpie	Pica pica	L	166	4 (2,4%)	2 (1,2%)	0
Passeriformes	Eurasian Jay	Garrulus glandarius	L	81	2 (2,5%)	3 (3,7%)	0
Passeriformes	Common Starling	Sturnus vulgaris	L	64	1 (1,6%)	1 (1,6%)	0
Passeriformes	Barn Swallow	Hirundo rustica	L	43	2 (4,7%)	5 (11,6%)	0
Passeriformes	Great tit	Parus major	L	40	2 (5%)	2 (5%)	2
Passeriformes	Hooded crow	Corvus cornix	L	40	0 (0%)	3 (7,5%)	0
Passeriformes	House sparrow	Passer domesticus	L	34	1 (2,9%)	5 (14,7%)	0
Passeriformes	European robin	Erithacus rubecula	L	33	0 (0%)	0 (0%)	0
Passeriformes	Common House Martin	Delichon urbicum	L	15	1 (6,7%)	3 (20%)	1
Passeriformes	European Goldfinch	Carduelis carduelis	L	14	2 (14,3%)	1 (7,1%)	0
Passeriformes	European greenfinch	Carduelis chloris	L	12	0 (0%)	4 (33,3%)	0
Passeriformes	Eurasian Blackcap	Sylvia atricapilla	L	10	0 (0%)	0 (0%)	0
Passeriformes	Eurasian reed warbler	Acrocephalus scirpaceus	L	6	1 (16,7%)	0 (0%)	0
Passeriformes	Song Thrush	Turdus philomelos	L	6	0 (0%)	0 (0%)	0
Passeriformes	Eurasian Golden Oriole	Oriolus oriolus	L	4	1 (25%)	0 (0%)	0
Passeriformes	Black Redstart	Phoenicurus ochruros	L	3	0 (0%)	0 (0%)	0
Passeriformes	Blue Tit	Cyanistes caeruleus	R,P	3	1 (33,3%)	1 (33,3%)	1
Passeriformes	Chaffinch	Fringilla coelebs	R,P,S	3	0 (0%)	0 (0%)	0
Passeriformes	Eurasian Jackdaw	Corvus Monedula	L	3	0 (0%)	0 (0%)	0
Passeriformes	European Serin	Serinus serinus	R	3	1 (33,3%)	0 (0%)	0
Passeriformes	Hawfinch	Coccothraustes coccothraustes	R	3	0 (0%)	0 (0%)	0
Passeriformes	Italian sparrow	Passer italiae	R,P,S	3	0 (0%)	0 (0%)	0
Passeriformes	Eurasian Tree Sparrow	Passer montanus	L	2	0 (0%)	0 (0%)	0
Passeriformes	Eurasian Wren	Troglodytes troglodytes	R	2	0 (0%)	0 (0%)	0
Passeriformes	European Pied Flycatcher	Ficedula hypoleuca	M	2	0 (0%)	1 (50%)	0
Passeriformes	Goldcrest	Regulus regulus	M	2	0 (0%)	0 (0%)	0
Passeriformes	White Wagtail	Motacilla alba	M	2	0 (0%)	0 (0%)	0
Passeriformes	Common Chiffchaff	Phylloscopus collybita	M	1	0 (0%)	0 (0%)	0
Passeriformes	Common Nightingale	Luscinia megarhynchos	M	1	0 (0%)	0 (0%)	0
Passeriformes	Common Redstart	Phoenicurus phoenicurus	M	1	0 (0%)	1 (100%)	0
Passeriformes	Eurasian skylark	Alauda arvensis	M	1	0 (0%)	0 (0%)	0
Passeriformes	Fieldfare	Turdus pilaris	M	1	0 (0%)	0 (0%)	0
Passeriformes	Garden Warbler	Sylvia borin	M	1	0 (0%)	0 (0%)	0
Passeriformes	Great grey shrike	Lanius excubitor	M	1	0 (0%)	0 (0%)	0
Passeriformes	Great reed warbler	Acrocephalus arundinaceus	M	1	0 (0%)	0 (0%)	0
Passeriformes	Long-tailed tit	Aegithalos caudatus	M	1	0 (0%)	0 (0%)	0
Passeriformes	Spotted Flycatcher	Muscicapa striata	M	1	0 (0%)	0 (0%)	0
Passeriformes	Willow Warbler	Phylloscopus trochilus	M	1	0 (0%)	0 (0%)	0
Pelecaniformes	Great cormorant	Phalacrocorax carbo	M	5	0 (0%)	0 (0%)	0
Phoenicopteriformes	Flamingo	Phoenicopterus roseus	M	3	0 (0%)	0 (0%)	0
Piciformes	Eurasian wryneck	Jynx torquilla	M	1	0 (0%)	0 (0%)	0
Piciformes	European Green Woodpecker	Picus viridis	R,M	48	0 (0%)	1 (2,1%)	0
Piciformes	Great Spotted Woodpecker	Dendrocopos major	R,M	2	0 (0%)	0 (0%)	0
Podicipediformes	Great Crested Grebe	Podiceps cristatus	M	1	0 (0%)	0 (0%)	0
Strigiformes	Barn owl	Tyto alba	R	11	0 (0%)	1 (9,1%)	0
Strigiformes	Little owl	Athene noctua	R	84	3 (3,6%)	13 (15,5%)	1
Strigiformes	Long-eared owl	Asio otus	R,M	35	0 (0%)	2 (5,7%)	0
Strigiformes	Eurasian scops owl	Otus scops	M	14	1 (7,1%)	3 (21,4%)	1
Strigiformes	Tawny owl	Strix aluco	R	1	1 (100%)	0 (0%)	0
Total				1842	94 (4,5%)	118 (6,5%)	28
R=RESIDENT
P=Partial migrant
S=Short distance migrant
L=Long distance migrant
